# Supplementary material for: Analysis of the Velocity Distribution in Partially-Filled Circular Pipe Employing the Principle of Maximum Entropy
Source: PLoS One. 2016 Mar 17;11(3):e0151578. doi: 10.1371/journal.pone.0151578 (PMC4795656; doi:10.1371/journal.pone.0151578)
Supplement: S1 File — (XLS) [file pone.0151578.s006.xls]

## Sheet: BSA Export
Version	DXEX v5
Project	E:\wdf\jyl.lda
Date/Time	3:18:59
Position	1	0.00 mm	0.00 mm	0.00 mm
Region	Region1
AT [ms]	TT [祍]	LDA1 [m/s]
45.2028	1706.67	-0.324035
55.3335	204.8	-0.325265
63.4163	491.52	-0.324073
81.2749	546.133	-0.325215
122.754	505.173	-0.324421
126.822	314.027	-0.325042
194.652	573.44	-0.320595
264.12	996.693	-0.323588
270.865	273.067	-0.32293
271.602	546.133	-0.320632
276.163	232.107	-0.322756
276.572	505.173	-0.319626
292.11	177.493	-0.325253
293.857	191.147	-0.325017
300.684	259.413	-0.320769
306.091	409.6	-0.324694
307.948	641.707	-0.312832
313.791	245.76	-0.319701
314.801	273.067	-0.320496
318.433	273.067	-0.322085
336.701	669.013	-0.32134
341.344	327.68	-0.325017
343.883	232.107	-0.32026
344.183	191.147	-0.321477
344.538	327.68	-0.319589
346.04	218.453	-0.318061
346.723	409.6	-0.306224
347.488	409.6	-0.316012
348.607	669.013	-0.309242
353.413	177.493	-0.31113
353.877	218.453	-0.317378
358.574	559.787	-0.317887
359.939	204.8	-0.316471
360.349	464.213	-0.313205
361.223	873.813	-0.317328
361.905	327.68	-0.318086
362.26	259.413	-0.308062
363.244	641.707	-0.314136
364.199	1146.88	-0.31544
364.991	300.373	-0.318757
368.404	1733.97	-0.323477
369.497	395.947	-0.32016
373.21	614.4	-0.315813
375.013	477.867	-0.325079
375.859	546.133	-0.316769
382.768	354.987	-0.323166
383.177	273.067	-0.321738
387.11	928.427	0.000484414
388.175	163.84	-0.00132903
398.141	518.827	-0.323787
403.384	232.107	-0.322085
407.098	655.36	-0.316496
419.905	1078.61	-0.325501
421.652	314.027	-0.312211
426.868	832.853	-0.316223
437.627	983.04	-0.315763
439.347	382.293	-0.317477
440.33	559.787	-0.313751
440.849	354.987	-0.323228
442.487	395.947	-0.312993
444.317	314.027	-0.317428
445.082	450.56	-0.314521
447.102	327.68	-0.312969
448.55	341.333	-0.323042
448.959	177.493	-0.313391
449.724	436.907	-0.314223
450.625	696.32	-0.316186
453.246	723.627	-0.322793
459.636	532.48	-0.322359
471.624	314.027	-0.324421
482.901	750.933	-0.325427
515.615	1174.19	-0.000484414
516.543	300.373	0
518.618	928.427	0.000310522
538.17	532.48	-0.324495
539.918	341.333	-0.318198
541.174	1884.16	-0.316869
542.512	764.587	-0.322955
544.751	273.067	-0.316297
545.27	273.067	-0.313962
545.789	382.293	-0.317005
546.553	614.4	-0.320707
548.628	368.64	-0.319887
549.065	136.533	-0.308758
549.584	327.68	-0.311962
551.414	395.947	-0.313068
553.052	204.8	-0.300051
554.417	1146.88	-0.312347
558.841	464.213	-0.310137
559.497	791.893	-0.30805
560.753	1679.36	-0.309714
566.842	177.493	-0.296399
568.153	204.8	-0.308932
571.866	436.907	-0.314782
574.133	163.84	-0.306795
575.826	546.133	-0.312819
577.71	518.827	-0.318347
595.732	245.76	-0.311751
620.418	191.147	-0.322359
627.572	191.147	-0.00397468
631.258	354.987	-0.000732831
636.092	641.707	-0.319812
637.184	204.8	-0.315502
639.259	832.853	-0.319676
640.242	614.4	-0.322148
640.843	259.413	-0.323191
645.949	791.893	0.00028568
656.108	259.413	-0.000385047
659.903	628.053	-0.322806
686.254	232.107	-0.32144
690.405	341.333	-0.325352
704.877	163.84	-0.321315
729.89	314.027	-0.0202957
772.024	177.493	-0.325489
783.821	259.413	-0.310248
787.48	327.68	-0.312683
788.026	436.907	-0.30564
789.719	314.027	-0.303827
793.706	300.373	-0.306584
794.279	655.36	-0.310733
795.972	860.16	-0.320334
798.594	477.867	-0.319924
799.167	259.413	-0.31975
807.386	218.453	-0.323092
814.131	655.36	-0.316533
816.616	191.147	-0.324868
816.889	150.187	-0.320086
817.435	600.747	-0.325414
818.336	136.533	0.00980006
819.483	573.44	-0.316496
821.176	327.68	-0.325066
828.276	232.107	-0.323762
832.263	505.173	-0.321775
834.584	559.787	-0.323539
838.434	259.413	-0.315974
841.875	245.76	-0.308969
842.694	436.907	-0.313652
844.059	259.413	-0.3218
845.152	532.48	-0.317825
845.807	464.213	-0.323961
847.008	518.827	-0.316521
850.285	177.493	-0.313565
913.828	587.093	-0.322321
919.153	204.8	-0.323029
919.59	409.6	-0.315006
923.167	436.907	-0.323017
923.849	300.373	-0.320918
924.477	942.08	-0.324011
926.553	136.533	0.00899271
935.045	682.667	-0.324917
949.681	464.213	0.000534097
952.631	1324.37	-0.324035
956.508	191.147	-0.314322
957.901	150.187	-0.324234
958.338	150.187	-0.322334
961.451	286.72	-0.325004
987.938	1024	-0.324557
990.614	163.84	0.00191281
1002.03	273.067	-0.322483
1008.2	314.027	-0.325402
1008.61	423.253	-0.320707
1014.37	341.333	-0.00101851
1015.74	204.8	-0.0022606
1024.86	218.453	-0.321899
1037.53	245.76	-0.32144
1051.59	573.44	-0.318098
1062.05	395.947	-0.318073
1064.37	395.947	-0.320235
1067.13	191.147	-0.315751
1068.85	218.453	-0.311416
1069.39	423.253	-0.317452
1069.94	423.253	-0.319775
1070.4	423.253	-0.315962
1072.48	655.36	-0.309975
1073.19	600.747	-0.310782
1074.39	341.333	-0.321328
1075.81	2266.45	-0.324495
1077.59	436.907	-0.313863
1084.77	1310.72	-0.324458
1085.56	204.8	-0.301181
1087.47	464.213	-0.311726
1088.4	641.707	-0.324122
1091.02	273.067	-0.319663
1112.4	505.173	-0.320073
1115.27	1051.31	-0.32339
1119.83	955.733	-0.318123
1124.42	218.453	-0.310062
1125.21	409.6	-0.317055
1125.86	395.947	-0.322657
1126.38	559.787	-0.317924
1128.98	750.933	-0.31975
1129.52	150.187	-0.319651
1130.7	314.027	-0.318148
1131.16	436.907	-0.324793
1134.14	286.72	-0.322446
1134.55	327.68	-0.321328
1138.56	259.413	-0.32247
1143.12	150.187	-0.324992
1146.94	395.947	-0.322607
1148.91	518.827	-0.319104
1155.41	669.013	-0.319825
1156.47	314.027	-0.316173
1157.92	436.907	-0.323837
1165.38	532.48	0
1165.76	204.8	0.00183829
1166.17	354.987	-0.000546518
1181.05	996.693	-0.323315
1183.07	245.76	-0.322706
1184.14	614.4	-0.317688
1188.4	573.44	-0.322396
1189.11	764.587	-0.316757
1190.39	1679.36	-0.323079
1192.55	2389.33	-0.322942
1194.19	232.107	-0.322272
1198.88	1024	-0.314086
1204.07	669.013	-0.320011
1204.64	218.453	-0.321812
1204.97	273.067	-0.309205
1205.79	682.667	-0.31785
1207.24	505.173	-0.317601
1210.24	1310.72	-0.318757
1211.77	191.147	-0.325178
1212.92	1351.68	-0.321117
1214.72	532.48	-0.321899
1242.98	382.293	-0.325439
1258.79	218.453	-0.320173
1269.69	1160.53	-0.321688
1293.66	150.187	-0.00218607
1299.21	163.84	0.000235996
1328.32	628.053	-0.319738
1329.38	942.08	-0.321613
1343.47	204.8	-0.320483
1365.59	204.8	-0.324309
1378.31	395.947	-0.325253
1379.43	505.173	-0.31662
1391.28	1256.11	-0.318247
1395.63	177.493	0.0132282
1397.76	136.533	-0.321253
1398.41	955.733	-0.322843
1421.57	368.64	-0.320694
1424.19	423.253	-0.322744
1424.68	191.147	-0.322421
1425.53	327.68	-0.31985
1426.26	1119.57	-0.318049
1427.11	559.787	-0.323029
1429.08	450.56	-0.319899
1429.79	477.867	-0.311764
1434.57	996.693	-0.313801
1436.64	286.72	-0.30964
1437.6	696.32	-0.311304
1438.58	628.053	-0.314235
1439.18	395.947	-0.31149
1441.69	1215.15	-0.313291
1443.5	505.173	-0.316533
1444.01	518.827	-0.318657
1448.19	750.933	-0.311279
1450.32	955.733	-0.316086
1451.14	464.213	-0.312273
1451.63	218.453	-0.318806
1454.23	573.44	-0.321725
1455.32	341.333	-0.317912
1460.59	218.453	-0.323315
1461.33	436.907	-0.322769
1462.28	218.453	-0.325514
1466.32	614.4	-0.32457
1467.2	163.84	-0.324234
1467.72	191.147	-0.32534
1526.21	273.067	-0.325129
1541.91	778.24	-0.325215
1547.07	669.013	-0.323911
1550.02	327.68	-0.00013663
1551.11	860.16	-0.000596201
1552.29	464.213	-0.000931565
1598.73	191.147	0.00927839
1618.72	218.453	-0.00452119
1634.67	191.147	-0.323576
1635.24	559.787	-0.323737
1636.17	450.56	-0.319639
1638.08	778.24	-0.324334
1639.48	273.067	-0.323824
1641.2	832.853	-0.321787
1646.11	341.333	-0.323588
1658.81	204.8	-0.325576
1668.45	518.827	-0.32488
1672.49	204.8	-0.325265
1675.19	314.027	-0.322098
1679.48	245.76	-0.324607
1681.75	163.84	-0.319291
1682.29	218.453	-0.319763
1683.52	191.147	0.0429638
1685.02	464.213	-0.318111
1685.9	477.867	-0.323017
1687.32	163.84	-0.320086
1688.55	600.747	-0.318893
1690.02	791.893	-0.313863
1691.79	395.947	-0.325427
1693.24	669.013	-0.313763
1694.06	232.107	-0.321489
1694.91	218.453	-0.321017
1698.1	204.8	-0.31713
1698.57	505.173	-0.31395
1700.07	464.213	-0.313639
1700.81	491.52	-0.312012
1701.68	587.093	-0.320707
1702.25	204.8	-0.317601
1702.88	300.373	-0.31749
1704.14	887.467	-0.31359
1704.82	341.333	-0.310522
1707.17	450.56	-0.315925
1707.69	382.293	-0.315366
1709.35	669.013	-0.320247
1710.14	723.627	-0.317341
1711.05	791.893	-0.322719
1713.29	354.987	-0.318906
1716.89	286.72	-0.31862
1717.46	641.707	-0.324644
1720.08	409.6	-0.313304
1720.71	737.28	-0.317614
1721.29	245.76	-0.318943
1724.24	1474.56	-0.320433
1728.33	368.64	-0.319614
1728.77	232.107	0.0406411
1729.04	232.107	-0.321837
1729.51	327.68	-0.320309
1730.98	259.413	-0.319887
1731.44	477.867	-0.320831
1732.13	832.853	-0.314521
1733.52	409.6	-0.325017
1738.84	914.773	-0.321477
1744.06	232.107	-0.317912
1744.74	600.747	-0.320992
1747.39	382.293	-0.316322
1749.33	136.533	-0.325029
1778.11	273.067	-0.325489
1779.09	983.04	-0.323613
1784.69	1228.8	-0.324334
1794.96	122.88	-0.000931565
1796.05	163.84	-0.0089306
1798.81	341.333	-0.323439
1802	286.72	-0.321837
1813.61	628.053	-0.324681
1837.26	1037.65	-0.325017
1887.77	368.64	-0.323464
1893.51	177.493	-0.325079
1936.11	395.947	-0.323924
1936.84	245.76	-0.319738
1938.18	314.027	-0.321427
1938.65	464.213	-0.322085
1945.61	1652.05	-0.324185
1955.03	286.72	-0.322011
1960.08	491.52	-0.324147
1961.34	1952.43	-0.323713
1962.62	354.987	-0.318707
1964.29	259.413	-0.00247175
2011.69	232.107	-0.322384
2049.21	505.173	-0.320719
2050.03	518.827	-0.319725
2051.59	273.067	-0.317962
2058	791.893	-0.317539
2058.58	204.8	-0.315391
2059.01	286.72	-0.312124
2059.42	327.68	-0.312906
2061.66	860.16	-0.317353
2062.35	327.68	-0.314906
2063.03	300.373	-0.324098
2063.6	696.32	-0.323564
2064.39	341.333	-0.316186
2065.16	682.667	-0.322669
2065.92	300.373	-0.318372
2066.33	259.413	-0.320744
2070.35	368.64	-0.321427
2116.25	354.987	0.00288164
2118.87	177.493	-0.313962
2119.5	177.493	0.0163334
2121.98	887.467	-0.316571
2122.72	477.867	-0.319701
2127.69	354.987	-0.316831
2130.18	245.76	-0.321688
2132.55	354.987	-0.323079
2134.35	1078.61	-0.323799
2138.48	1597.44	-0.322048
2142.46	409.6	-0.323427
2142.87	259.413	-0.323812
2143.53	860.16	-0.322856
2144.43	682.667	-0.323402
2152.29	518.827	-0.32216
2153.55	641.707	-0.313788
2154.56	860.16	-0.317577
2158.74	314.027	-0.31826
2159.97	600.747	-0.317875
2163.9	477.867	-0.32247
2164.47	628.053	-0.31975
2164.99	314.027	-0.319129
2165.87	723.627	-0.323477
2166.49	204.8	-0.313155
2166.82	273.067	-0.321353
2168.27	204.8	-0.324582
2168.65	382.293	-0.316484
2169.31	409.6	-0.320036
2170.34	696.32	-0.319278
2171.98	464.213	-0.321551
2173.76	518.827	-0.323253
2175.89	232.107	-0.314086
2176.79	314.027	-0.321812
2178.07	395.947	-0.324594
2179	464.213	-0.320918
2179.96	546.133	-0.322011
2180.47	300.373	-0.325104
2184.38	723.627	-0.32211
2185.04	300.373	-0.317912
2200.46	423.253	-0.3237
2204.2	245.76	-0.323489
2207.4	327.68	-0.322334
2242.11	559.787	-0.32257
2257.04	286.72	-0.325042
2309.17	368.64	-0.325315
2314.33	955.733	-0.319837
2315.29	368.64	-0.316856
2322.09	614.4	-0.324619
2323.56	450.56	-0.320433
2327.9	409.6	-0.321315
2328.42	341.333	-0.324408
2330.63	204.8	0.0128556
2348.27	150.187	-0.317738
2349.34	314.027	-0.324905
2349.75	341.333	-0.321738
2353.41	177.493	-0.321638
2374.54	669.013	-0.320508
2375.42	791.893	-0.322818
2378.64	505.173	-0.321166
2380.47	1433.6	-0.324296
2381.59	368.64	-0.323737
2382.27	696.32	-0.319129
2384.65	245.76	-0.319241
2384.92	136.533	-0.312136
2387.38	177.493	-0.317639
2389.62	163.84	-0.310907
2391.26	232.107	-0.3158
2391.61	368.64	-0.319204
2392.98	1037.65	-0.317055
2393.88	245.76	-0.313229
2395.35	628.053	-0.309466
2397.73	273.067	-0.31195
2398.16	477.867	-0.308186
2399.06	314.027	-0.308211
2400.27	1119.57	-0.315925
2401.66	655.36	-0.312857
2402.45	628.053	-0.312583
2404.66	1092.27	-0.317105
2406.66	191.147	-0.314782
2408.05	382.293	-0.319514
2408.7	464.213	-0.313838
2409.14	150.187	-0.314509
2411.43	628.053	-0.311714
2414.49	559.787	-0.321663
2415.91	505.173	-0.317204
2417.88	1024	-1.24209e-05
2418.89	191.147	-0.00175134
2419.38	245.76	-0.000235996
2419.98	327.68	-0.000260838
2421.16	655.36	-0.00014905
2431.42	300.373	-0.32339
2433.03	191.147	0.0466776
2437.89	477.867	-6.21043e-05
2438.39	382.293	0.00330395
2444.99	300.373	0.000173892
2452.37	259.413	-0.322545
2455.4	791.893	-0.32416
2481.75	628.053	-0.323141
2505.15	505.173	-0.325079
2506.27	1024	-0.321812
2507.88	300.373	-0.323377
2542.42	395.947	-0.317751
2544.23	300.373	-0.312832
2545.43	600.747	-0.316384
2546.3	723.627	-0.314471
2549.06	628.053	-0.313242
2550.4	1720.32	-0.318198
2552.01	1010.35	-0.317192
2554	314.027	-0.31739
2554.52	464.213	-0.319452
2555.26	750.933	-0.322582
2555.89	354.987	-0.306969
2556.82	1474.56	-0.314943
2561.89	286.72	-0.318856
2562.28	259.413	-0.311826
2564.13	3140.27	-0.312944
2573.85	464.213	-0.309627
2576.89	505.173	-0.000670727
2582.67	750.933	-0.00043473
2587.59	477.867	-0.314794
2592.91	286.72	-0.318757
2599.22	1146.88	-0.31944
2600.78	737.28	-0.317626
2602.83	764.587	-0.317999
2605.37	1064.96	-0.321601
2606.38	245.76	-0.314906
2607.44	819.2	-0.312646
2608.64	382.293	-0.311826
2611.65	1242.45	-0.309851
2612.96	600.747	-0.310571
2613.78	1010.35	-0.311428
2614.9	532.48	-0.31395
2616.94	1092.27	-0.31708
2619.62	259.413	-0.319949
2620.55	791.893	-0.317726
2631.28	273.067	-0.321825
2635.7	218.453	-0.3159
2639.01	723.627	-0.310845
2665.52	628.053	-0.323949
2680.02	1324.37	-0.324048
2681.58	259.413	-0.325563
2684.15	737.28	-0.324209
2692.56	204.8	-0.319042
2694.85	491.52	-0.313503
2695.4	477.867	-0.318024
2696.19	450.56	-0.314024
2696.54	232.107	-0.318794
2696.82	204.8	-0.321551
2697.17	259.413	-0.32221
2698.43	2102.61	-0.318993
2699.98	614.4	-0.320235
2700.97	300.373	-0.325004
2703.4	505.173	-0.324073
2704.3	245.76	-0.316906
2705.5	887.467	-0.317415
2706.29	546.133	-0.325588
2708.2	832.853	-0.325601
2710.58	163.84	-0.318521
2710.91	314.027	-0.316508
2731.61	368.64	-0.319713
2734.99	382.293	-0.321899
2739.03	191.147	-0.32216
2743.81	423.253	-0.318657
2755.72	259.413	-0.321377
2759.81	395.947	-0.320496
2781.9	204.8	-0.317564
2782.48	245.76	-0.31462
2784.72	423.253	-0.313552
2785.15	341.333	-0.325066
2785.54	191.147	-0.316359
2786.14	791.893	-0.316061
2787.86	300.373	-0.325066
2788.38	600.747	-0.324669
2801.46	286.72	-0.323539
2803.72	368.64	-0.317564
2808.91	628.053	-0.324247
2809.7	518.827	-0.321005
2812.43	546.133	-0.31236
2815.33	1010.35	-0.312285
2817.05	1078.61	-0.317962
2818.25	518.827	-0.31231
2818.99	423.253	-0.316061
2819.53	327.68	-0.316186
2820.35	327.68	-0.308211
2822.21	682.667	-0.313043
2823.41	1583.79	-0.316521
2825.19	1747.63	-0.315912
2835.45	286.72	-0.315266
2836.14	327.68	-0.31975
2837.09	1324.37	-0.321961
2838.46	669.013	-0.318595
2839.06	191.147	-0.32134
2839.88	436.907	-0.319825
2840.48	314.027	-0.313925
2841.87	286.72	-0.316459
2842.72	368.64	-0.318744
2845.69	1242.45	-0.311292
2850.47	163.84	-0.000248417
2851.29	314.027	-0.000347784
2851.67	245.76	-0.00131661
2853.04	218.453	-0.314422
2855.06	491.52	-0.30846
2855.63	436.907	-0.308596
2857.11	382.293	-0.315092
2859.76	218.453	-0.307255
2866.09	327.68	-0.321961
2866.83	232.107	-0.325054
2874.66	764.587	-0.324955
2877.18	314.027	-0.32416
2880.43	163.84	-0.324197
2880.73	259.413	-0.316533
2884.85	286.72	-0.319937
2888.07	600.747	-0.309938
2888.59	245.76	-0.316906
2888.92	341.333	-0.319663
2890.39	750.933	-0.31082
2891.16	559.787	-0.318831
2892.88	587.093	-0.313676
2893.48	286.72	-0.319912
2896.92	423.253	-0.320471
2897.25	177.493	-0.314397
2897.71	245.76	-0.319204
2917.13	300.373	-0.310633
2919.42	587.093	-0.316757
2920.59	273.067	-0.314968
2920.9	191.147	-0.303392
2921.66	232.107	-0.31349
2928.51	423.253	-0.32411
2941.35	559.787	-0.000298101
2942.49	314.027	0.000732831
2957.46	436.907	-0.000422309
2958.5	409.6	-0.00170166
2968.55	300.373	-0.313018
2970.78	327.68	-0.315353
2982.53	1856.85	-0.322719
2984.9	2826.24	-0.321998
2989.46	819.2	-0.321663
2994.13	232.107	-0.324358
3026.65	204.8	-0.318943
3044.38	191.147	-0.320831
3063.3	491.52	-0.324743
3064.26	368.64	-0.325514
3067.97	150.187	-0.319129
3077.96	655.36	-0.325365
3080.42	204.8	-0.323949
3082.33	300.373	-0.325551
3082.8	204.8	-0.317825
3084.08	655.36	-0.317465
3085.42	723.627	-0.316707
3088.67	245.76	-0.319875
3089.65	464.213	-0.313093
3094.81	150.187	0.0126941
3099.94	737.28	-0.324495
3101.47	136.533	-0.316272
3101.69	232.107	-0.315614
3103.39	832.853	-0.318384
3106.23	2867.2	-0.323315
3107.95	491.52	-0.324209
3113.57	696.32	-0.322458
3118.73	204.8	0.0092287
3118.95	150.187	-0.320197
3120.02	450.56	-0.323092
3120.48	327.68	-0.323998
3121.38	655.36	-0.325253
3123.24	423.253	-0.320036
3127.09	518.827	-0.317204
3128.54	1693.01	-0.314409
3129.52	232.107	-0.313366
3131.02	1966.08	-0.0301579
3134.46	259.413	-0.013812
3137.11	901.12	-0.319713
3137.76	300.373	-0.309925
3138.75	204.8	-0.312062
3140.47	505.173	-0.313341
3141.51	354.987	-0.319912
3142.46	177.493	-0.317775
3142.82	273.067	-0.316235
3150.11	382.293	-0.312844
3150.82	764.587	-0.316123
3151.69	655.36	-0.312993
3153.47	600.747	-0.310894
3153.96	286.72	-0.311789
3154.69	1010.35	-0.313863
3155.79	177.493	-0.32375
3157.15	2211.84	-0.314509
3159.34	395.947	-0.312161
3160.54	409.6	-0.324979
3161.28	709.973	-0.315701
3164.42	546.133	-0.318496
3165.59	395.947	-0.318073
3166.3	354.987	-0.314111
3171.41	327.68	-0.322831
3174.16	259.413	-0.316782
3174.93	382.293	-0.320235
3177.3	450.56	-0.319316
3178.01	901.12	-0.323029
3178.78	559.787	-0.320098
3181.1	354.987	-0.320123
3181.4	204.8	-0.308658
3194.81	368.64	-0.314173
3195.93	641.707	-0.308075
3197.07	368.64	-0.318583
3199.7	245.76	-0.305615
3202.95	1092.27	-0.317527
3204.01	177.493	-0.30569
3204.99	327.68	-0.290027
3205.54	286.72	-0.31231
3207.92	177.493	-0.310596
3208.98	382.293	-0.323104
3210.43	655.36	-0.311813
3217.31	1365.33	-0.308286
3223.4	3290.45	-0.309901
3228.64	477.867	-0.310782
3229.13	423.253	-0.307131
3230.53	491.52	-0.311453
3231.54	300.373	-0.317452
3232.19	314.027	-0.311391
3232.68	409.6	-0.315092
3233.31	505.173	-0.30795
3247.76	532.48	-0.312347
3249.64	559.787	-0.31908
3250.98	2034.35	-0.307714
3254.01	860.16	-0.318955
3255.54	327.68	-0.314347
3256.38	600.747	-0.325576
3256.88	218.453	-0.318744
3259.06	1310.72	-0.314049
3260.37	273.067	-0.316546
3262.12	505.173	-0.315142
3264.52	764.587	-0.30682
3265.18	341.333	-0.314409
3266.38	300.373	-0.309279
3267.72	204.8	-0.319887
3269.08	150.187	-0.322359
3274.49	819.2	-0.323998
3324.11	436.907	-0.324048
3326.45	614.4	-0.322421
3333.5	1256.11	-0.324383
3336.23	573.44	-0.32524
3336.88	641.707	-0.318695
3339.37	628.053	-0.325017
3340.08	218.453	-0.324396
3340.43	382.293	-0.324806
3344.37	464.213	0.000447151
3346.41	628.053	-9.93669e-05
3352.18	860.16	-0.32334
3379.05	259.413	-0.320856
3384.64	628.053	-0.323812
3385.93	245.76	-0.320458
3401.9	245.76	-0.320831
3403.92	436.907	-0.321154
3405.51	750.933	-0.325203
3408.76	382.293	-0.321775
3411.73	559.787	-0.324408
3414.49	819.2	-0.319291
3416.92	832.853	-0.321241
3434.12	150.187	-0.322483
3436.85	791.893	-0.321725
3437.62	300.373	-0.322843
3441.01	791.893	-0.314347
3441.77	314.027	-0.321874
3442.53	259.413	-0.313676
3445.07	723.627	-0.319862
3448.79	245.76	-0.322073
3452.83	177.493	-0.321191
3455.83	273.067	-0.3217
3456.46	600.747	-0.322185
3460.97	314.027	-0.321526
3466.76	341.333	-0.311615
3467.11	232.107	-0.315328
3467.74	901.12	-0.318496
3468.69	846.507	-0.317813
3469.79	628.053	-0.297604
3481.99	846.507	-0.319949
3482.92	368.64	-0.319825
3483.55	259.413	-0.00155261
3486.47	218.453	-0.323191
3487.1	641.707	-0.323638
3489.75	860.16	-0.319191
3490.4	232.107	-0.319738
3496.27	791.893	-0.317428
3499.63	218.453	0.000757673
3508.29	314.027	-0.322297
3510.99	314.027	-0.325538
3523.44	832.853	-0.32416
3524.04	327.68	-0.324557
3525.93	136.533	-0.00411131
3526.86	505.173	-0.323365
3540.76	177.493	0.0017265
3541.44	450.56	0.00342816
3542.64	600.747	-0.322744
3543.87	764.587	-0.324271
3549.22	245.76	-0.322694
3560.09	791.893	-0.317924
3561.56	368.64	-0.317142
3561.97	300.373	-0.319229
3568.8	409.6	-0.31739
3569.24	395.947	-0.317813
3569.7	218.453	-0.309652
3576.56	669.013	-0.32062
3580.41	532.48	-0.316148
3581.66	587.093	-0.314869
3584.91	559.787	-0.32052
3587.72	587.093	-0.315502
3588.35	354.987	-0.323067
3593.38	204.8	-0.318384
3602.61	3822.93	-0.324967
3613.47	1624.75	-0.321688
3614.51	163.84	-0.32339
3615.11	191.147	-0.31862
3616.12	778.24	-0.322582
3618.85	177.493	-0.322719
3620.3	669.013	-0.318322
3622.46	1460.91	-0.324669
3647.44	682.667	0.000459572
3653.86	518.827	-0.325489
3657.9	286.72	-0.323328
3658.45	382.293	-0.323862
3659.84	737.28	-0.324557
3660.63	559.787	-0.317154
3663.58	532.48	-0.317577
3664.16	177.493	-0.320943
3664.46	204.8	-0.320471
3665.66	327.68	-0.317241
3667.71	573.44	-0.321241
3669.34	559.787	-0.311801
3670.16	709.973	-0.309118
3671.53	395.947	-0.3158
3672.18	450.56	-0.317726
3673.77	382.293	-0.314223
3675.65	1215.15	-0.309578
3677.7	846.507	-0.306075
3678.55	682.667	-0.305479
3679.12	232.107	-0.306112
3681.11	286.72	-0.31867
3685.4	709.973	-0.316248
3689.71	395.947	-0.320508
3690.83	218.453	-0.321266
3694.06	409.6	-0.3198
3695.97	191.147	-0.320856
3696.21	150.187	-0.310956
3709.76	942.08	-0.324172
3731.82	259.413	0.00896786
3738.18	368.64	-0.325066
3738.76	573.44	0.000235996
3744.19	218.453	-0.312906
3744.49	177.493	-0.317254
3745.75	314.027	-0.325166
3748.4	204.8	-0.3218
3749.93	177.493	-0.320446
3750.83	464.213	-0.31867
3751.54	532.48	-0.323824
3752.14	450.56	-0.317676
3755.41	218.453	-0.313068
3757.24	532.48	-0.323203
3758.64	218.453	-0.32288
3759.21	791.893	-0.317167
3761.89	259.413	-0.325451
3762.62	204.8	-0.322297
3763.31	150.187	-0.320148
3763.63	354.987	-0.322793
3764.4	163.84	-0.322023
3764.89	750.933	-0.321266
3765.52	382.293	-0.323129
3766.36	573.44	-0.324619
3767.62	641.707	-0.323427
3770.6	1133.23	-0.324197
3771.93	1529.17	-0.324532
3774.75	778.24	0.000757673
3782.67	150.187	-0.00139114
3784.58	669.013	-0.324594
3786.3	232.107	-0.324967
3789.6	286.72	-0.325265
3796.59	669.013	-0.31939
3798.18	750.933	-0.320123
3798.97	600.747	-0.31713
3800.44	232.107	-0.315366
3800.93	436.907	-0.310099
3804.78	1201.49	-0.315813
3805.99	518.827	-0.32021
3807.62	204.8	-0.307354
3807.95	191.147	-0.305404
3862.76	423.253	-0.324421
3872.26	163.84	0.00429762
3881.22	368.64	-0.322123
3886.08	177.493	-0.00198734
3887.74	354.987	-0.320359
3904.86	314.027	-0.323116
3910.05	1665.71	0.000248417
3914.69	655.36	-0.322793
3916.93	873.813	-0.323029
3918.24	232.107	-0.308658
3921.25	846.507	-0.320309
3921.9	204.8	-0.319229
3923.71	791.893	-0.324868
3924.47	505.173	-0.322023
3924.96	327.68	-0.320794
3927.47	1037.65	-0.322992
3937.99	1515.52	-0.321452
3946.94	150.187	-0.310025
3958.17	2075.31	-0.320806
3959.75	150.187	-0.31662
3961.33	191.147	-0.304261
3964.04	163.84	-0.325526
3970.07	177.493	-0.306112
3972.75	150.187	-0.32262
3975.42	191.147	-0.323551
3976.08	791.893	-0.316831
3994.81	245.76	-0.324893
3996.45	136.533	-0.320222
4001.09	368.64	-0.31934
4016.63	136.533	-0.320111
4025.86	191.147	-0.321477
4027.42	709.973	-0.323526
4028.34	764.587	-0.323837
4031.27	382.293	-0.324085
4033.89	491.52	-0.324681
4034.38	382.293	-0.317241
4037.16	532.48	-0.324334
4042.11	750.933	0.000645885
4054.04	409.6	-0.000521676
4056.8	327.68	-0.00324185
4083.23	491.52	-0.322446
4092.62	341.333	-0.325278
4096.26	232.107	-0.325129
4098.47	655.36	-0.324135
4103.57	232.107	-0.317999
4104.12	805.547	-0.323489
4192.84	259.413	-0.314173
4203.43	942.08	-0.322967
4204.28	450.56	-0.32211
4205.89	354.987	-0.317751
4206.41	600.747	-0.321204
4211.22	614.4	-0.318608
4211.79	436.907	-0.324669
4212.2	382.293	-0.322011
4216.62	8301.23	-0.324371
4224.08	1597.44	-0.32524
4225.55	587.093	-0.321464
4226.75	1624.75	-0.325129
4233.61	1037.65	-0.325129
4326.45	2061.65	-0.000173892
4340.4	696.32	-0.000956407
4391.25	423.253	-0.324259
4463.31	218.453	-0.317862
4464.38	1720.32	-0.311155
4465.5	423.253	-0.311664
4472.27	341.333	0.000546518
4473.55	750.933	-0.304659
4474.21	300.373	-0.310596
4475.16	341.333	-0.305926
4477.81	368.64	8.6946e-05
4482.95	368.64	-0.31436
4484.12	1515.52	-0.310857
4485.43	368.64	-0.310559
4485.84	177.493	-0.308981
4486.25	559.787	-0.313863
4486.8	450.56	-0.318595
4488.08	327.68	-0.316583
4490.59	887.467	-0.323986
4491.6	286.72	-0.315788
4492.64	1556.48	-0.323377
4497.5	450.56	-0.318322
4498.54	191.147	-0.299827
4498.97	436.907	-0.315564
4499.58	409.6	-0.306609
4500.67	477.867	-0.311875
4501.13	259.413	-0.319589
4504.98	204.8	-0.310174
4505.42	546.133	-0.316123
4505.94	382.293	-0.309429
4506.78	778.24	-0.31344
4511.45	273.067	-0.306882
4517.63	518.827	-0.319067
4519.86	628.053	-0.319837
4521.53	191.147	-0.306547
4549.08	273.067	-0.322272
4576.36	150.187	0.00735315
4580.98	191.147	0.00378836
4584.39	1256.11	-0.000347784
4585.7	191.147	-0.00224818
4585.97	245.76	-0.000583781
4597.52	259.413	-0.324818
4604.41	395.947	-0.31621
4605.8	259.413	-0.32411
4606.59	314.027	-0.324309
4606.92	163.84	-0.317092
4607.27	245.76	-0.322036
4611.21	259.413	-0.319961
4613.23	368.64	-0.324818
4614.13	354.987	-0.324483
4614.51	245.76	-0.32488
4615.41	273.067	-0.309342
4624.23	1146.88	-0.321415
4627.29	409.6	-0.324098
4693.37	314.027	-0.321887
4698.01	587.093	-0.322023
4706.1	737.28	-0.325352
4712.32	204.8	-0.321998
4712.51	163.84	-0.00117998
4720.43	286.72	-0.310472
4721.63	546.133	-0.313118
4726.66	1515.52	-0.315863
4728.02	750.933	-0.317291
4731.33	259.413	-0.322955
4732.86	669.013	-0.322098
4734.41	518.827	-0.31739
4735.31	518.827	-0.320545
4737.83	1638.4	-0.315055
4739.76	1024	-0.323837
4740.61	587.093	-0.32534
4743.12	1187.84	-0.321576
4753.53	232.107	-0.317577
4758.39	259.413	-0.319191
4759.02	395.947	-0.31313
4761.01	382.293	-0.323477
4762.95	587.093	-0.318111
4765.49	314.027	-0.320992
4813.66	204.8	-0.322197
4813.98	300.373	-0.325228
4814.37	341.333	-0.315204
4816.14	218.453	-0.310397
4817.32	395.947	-0.306224
4818.85	273.067	-0.310012
4820.18	273.067	-0.312434
4821.55	450.56	-0.303479
4822.2	546.133	-0.309665
4823.51	587.093	-0.306895
4824.14	300.373	-0.298126
4825.04	682.667	-0.312335
4825.62	354.987	-0.300361
4827.69	1310.72	-0.306659
4828.57	273.067	-0.315018
4828.95	436.907	-0.302821
4829.52	177.493	-0.311503
4832.5	259.413	-0.314136
4833.02	300.373	-0.309366
4833.56	450.56	-0.313192
4834.14	573.44	-0.309155
4834.74	382.293	-0.310994
4835.37	846.507	-0.321713
4836.16	587.093	-0.312049
4836.87	750.933	-0.314198
4837.66	382.293	-0.314186
4840.31	669.013	-0.318223
4842.82	1133.23	-0.323464
4845.09	505.173	-0.320732
4845.71	682.667	-0.325377
4846.62	341.333	-0.314633
4847.6	669.013	-0.319291
4848.86	737.28	-0.319415
4850.14	491.52	-0.320781
4851.59	477.867	-0.322744
4852.16	436.907	-0.321154
4855.05	1174.19	-0.321613
4856.17	983.04	-0.320446
4858.88	518.827	-0.316173
4867.45	1829.55	-0.321067
4871.96	1542.83	-0.317813
4877.94	409.6	-0.323588
4882.2	382.293	-0.323141
4883.43	354.987	-0.325439
4884.68	1051.31	0.000322942
4889.65	955.733	-0.319986
4900.77	600.747	-0.32406
4904.23	764.587	-0.324532
4906.28	409.6	-0.318185
4907.02	901.12	-0.325365
4910.38	641.707	-0.32021
4919.33	191.147	-0.311515
4925.01	286.72	-0.315192
4929.08	873.813	-0.321464
4932.52	669.013	-0.311329
4935.58	122.88	-0.320471
4936.65	368.64	-0.31344
4938.99	286.72	-0.306982
4940.99	204.8	-0.319862
4942.43	450.56	-0.325327
4942.95	232.107	-0.319564
4960.68	314.027	-0.0533228
4969.74	245.76	0.000608622
4974.96	559.787	-0.324309
4975.94	395.947	-0.323005
4976.54	669.013	-0.316931
4978.18	136.533	0.0454728
4988.5	354.987	-0.314074
4995.19	983.04	-0.317043
4996.42	696.32	-0.317875
4998.36	245.76	-0.315378
4999.01	368.64	-0.321526
4999.56	314.027	-0.322247
5000.87	150.187	-0.317254
5001.31	300.373	-0.316993
5001.72	259.413	-0.323986
5002.78	573.44	-0.318086
5004.31	996.693	-0.319353
5005.05	314.027	-0.308174
5009.28	887.467	-0.323228
5016.03	1064.96	-0.322446
5016.82	286.72	-0.320322
5033.09	218.453	-0.00575086
5040.74	300.373	-0.319937
5082.33	409.6	-0.31585
5083.8	245.76	-0.318347
5084.13	382.293	-0.319775
5084.62	423.253	-0.315577
5091.2	204.8	-0.314347
5092.81	327.68	-0.320881
5095.93	518.827	-0.311627
5096.72	300.373	-0.297095
5097.78	259.413	-0.301392
5098.25	409.6	-0.303963
5098.68	177.493	-0.29943
5099.23	682.667	-0.309429
5100.51	805.547	-0.299268
5103.27	805.547	-0.29979
5104.31	655.36	-0.312993
5105.81	778.24	-0.30718
5108.38	1392.64	-0.312832
5109.88	245.76	-0.316558
5110.45	696.32	-0.315192
5112.64	505.173	-0.318521
5113.05	191.147	-0.315018
5114.71	860.16	-0.316782
5117.36	559.787	-0.315341
5125.66	382.293	-0.312969
5126.67	778.24	-0.306944
5128.01	368.64	-0.310782
5129.32	286.72	-0.304994
5131.04	191.147	-0.305528
5133.17	232.107	-0.309615
5134.05	273.067	-0.313391
5134.35	177.493	-0.320061
5143.17	2471.25	-0.314471
5144.7	573.44	-0.32052
5146.88	682.667	-0.323874
5147.86	1228.8	-0.318781
5150.13	3290.45	-0.325104
5152.86	1119.57	-0.321998
5157.09	641.707	-0.32057
5164.36	327.68	-0.322508
5167.39	450.56	-0.321638
5172.52	382.293	-0.321986
5174.87	273.067	-0.316198
5175.39	491.52	-0.324979
5176.34	286.72	-0.32021
5176.81	464.213	-0.319937
5177.49	750.933	-0.320111
5178.09	204.8	-0.322955
5178.58	259.413	-0.312111
5179.54	655.36	-0.324594
5183.17	273.067	-0.319552
5183.44	163.84	-0.00665758
5184.1	723.627	-0.00300585
5184.7	218.453	-0.00722894
5185.22	750.933	-0.323017
5186.04	805.547	-0.318757
5186.67	150.187	-0.321849
5186.99	327.68	-0.318819
5187.81	505.173	-0.321079
5190.73	150.187	-0.319875
5199.28	218.453	-0.321688
5209	245.76	-0.309168
5210.07	832.853	-0.308298
5211.27	150.187	-0.311056
5212.42	341.333	-0.303715
5213.64	232.107	-0.304932
5213.97	245.76	-0.305851
5214.6	232.107	-0.300982
5219.54	300.373	-0.307156
5221.97	232.107	-0.307839
5241.72	559.787	-0.321253
5244.39	368.64	-0.317614
5245.27	259.413	-0.314136
5246.55	791.893	-0.318893
5248.24	1133.23	-0.32134
5249.44	1037.65	-0.317577
5250.89	1802.24	-0.321365
5252.39	1215.15	-0.315651
5253.27	477.867	-0.318198
5253.73	436.907	-0.314062
5254.99	382.293	-0.317328
5256.33	559.787	-0.317676
5256.9	382.293	-0.316819
5257.28	354.987	-0.315453
5258.1	518.827	-0.314683
5259.27	436.907	-0.317962
5259.9	696.32	-0.321278
5262.03	368.64	-0.315577
5262.63	204.8	-0.317887
5263.59	969.387	-0.318372
5265.23	491.52	-0.318819
5267	382.293	-0.323837
5268.04	805.547	-0.319552
5280.27	218.453	-0.320446
5283.9	1747.63	-0.323899
5319.9	191.147	0.00572602
5340.78	491.52	-0.325091
5343.52	218.453	-0.322396
5346.96	464.213	-0.323986
5359.22	1078.61	-0.324955
5374.73	532.48	-0.000484414
5385.98	218.453	-0.0011303
5395.89	232.107	-0.32052
5396.27	218.453	-0.318906
5397.83	600.747	-0.323514
5400.97	368.64	-0.32098
5402.58	286.72	-0.318061
5403.84	491.52	-0.322756
5405.06	218.453	-0.325538
5409.84	204.8	-0.320856
5414.62	368.64	-0.316918
5417.49	1583.79	-0.318906
5419.89	737.28	-0.312335
5420.74	450.56	-0.321117
5421.83	191.147	-0.316434
5426.83	409.6	-0.31975
5428	191.147	-0.308385
5430.51	423.253	-0.322719
5431.14	341.333	-0.323328
5437.12	300.373	-0.309602
5438.95	300.373	-0.305355
5439.42	423.253	-0.318831
5440.32	696.32	-0.304361
5441.9	177.493	-0.307926
5442.83	232.107	-0.315925
5446.13	709.973	-0.321464
5446.98	669.013	-0.307143
5449.82	996.693	-0.315614
5451.62	1693.01	-0.305677
5453.23	805.547	-0.30846
5455.85	573.44	-0.311503
5458.12	532.48	-0.302249
5460.09	395.947	-0.305441
5461.4	491.52	-0.309416
5462	655.36	-0.303976
5463.23	1720.32	-0.309006
5465.41	737.28	-0.309925
5466.26	819.2	-0.306385
5468.69	1515.52	-0.311329
5470.57	559.787	-0.319378
5471.61	1269.76	-0.312087
5472.79	327.68	-0.312795
5474.31	286.72	-0.310161
5474.94	559.787	-0.319378
5480.1	341.333	-0.324607
5487.04	382.293	-0.315863
5487.61	737.28	-0.318968
5488.3	573.44	-0.322048
5490.7	696.32	-0.325451
5503.59	368.64	-0.318819
5506.04	177.493	-0.318955
5508.09	628.053	-0.321104
5508.78	423.253	-0.320645
5510.33	1556.48	-0.316695
5513.47	559.787	-0.320061
5513.99	368.64	-0.313726
5515.38	204.8	-0.316173
5515.79	477.867	-0.317254
5517.46	450.56	-0.322495
5518.55	1187.84	-0.320707
5520.68	286.72	-0.320024
5522.76	341.333	-0.32175
5524.2	150.187	-0.311093
5524.72	600.747	-0.319552
5525.62	354.987	-0.305069
5526.01	218.453	-0.314012
5537.83	2416.64	-0.315465
5540.31	587.093	-0.315577
5544.44	382.293	-0.317924
5550.17	1460.91	-0.316546
5554.73	614.4	-0.319837
5556.62	628.053	-0.325563
5562.49	191.147	-0.318533
5564.67	477.867	-0.325079
5567.62	395.947	-0.323365
5568.28	204.8	-0.324507
5570.05	505.173	-0.325576
5582.18	177.493	-0.324247
5582.39	177.493	-0.323998
5583.05	218.453	-0.322856
5584.22	832.853	-0.315987
5585.37	368.64	-0.319017
5585.81	286.72	-0.322458
5586.3	641.707	-0.321054
5589.55	696.32	-0.315999
5590.15	191.147	-0.322284
5619.48	109.227	-0.0216371
5637.91	245.76	-0.324743
5656.89	778.24	-0.324334
5658.01	1365.33	-0.322446
5661.12	232.107	-0.323713
5661.47	341.333	-0.319353
5668.16	245.76	-0.324011
5672.51	150.187	-0.3237
5674.23	395.947	-0.322756
5676.6	1078.61	-0.324955
5681.08	819.2	-0.320657
5686.24	477.867	-0.323414
5686.84	505.173	-0.323949
5691.92	1720.32	-0.325489
5693.01	327.68	-0.319788
5701.56	491.52	-0.325514
5705.38	1966.08	-0.325042
5708.17	1788.59	-0.325066
5712.95	327.68	-0.325526
5714.97	300.373	-0.323613
5715.4	191.147	-0.324756
5717.21	286.72	-0.32411
5720.59	177.493	0.00850829
5721	163.84	0.0134891
5741.84	1051.31	-0.322694
5745.69	245.76	0.00275743
5746.1	532.48	0.00331637
5746.48	150.187	-0.323539
5746.7	191.147	0.00788725
5747.03	273.067	0.00996153
5747.33	273.067	0.00613591
5749.18	273.067	0.0247548
5750.47	150.187	-0.321017
5752	682.667	-0.315242
5752.49	204.8	-0.305007
5754.84	341.333	-0.320806
5756.12	436.907	-0.323191
5756.53	259.413	-0.321638
5757.16	286.72	-0.323265
5758.3	942.08	-0.317055
5761.09	723.627	-0.318881
5763.96	423.253	-0.321576
5764.56	450.56	-0.315328
5769.72	505.173	-0.304609
5770.81	1133.23	-0.323054
5772.07	614.4	-0.317515
5778.76	423.253	-0.31662
5781.62	368.64	-0.320086
5782.55	860.16	-0.319961
5783.56	327.68	-0.315502
5785.39	409.6	-0.319738
5788.45	928.427	-0.316595
5796.56	2211.84	-0.323253
5799.05	395.947	-0.324147
5810.05	1064.96	-0.323886
5811.91	300.373	-0.324818
5816.17	150.187	-0.317229
5821.96	177.493	-0.319887
5823.46	546.133	-0.322135
5828.13	614.4	-0.319912
5832.09	996.693	-0.318645
5836.48	860.16	-0.319527
5838.09	750.933	-0.323278
5838.99	750.933	-0.318881
5839.62	327.68	-0.318943
5840.03	395.947	-0.317515
5841.1	163.84	-0.314111
5843.34	955.733	-0.321825
5844.51	436.907	-0.31041
5847.13	300.373	-0.317067
5848.17	450.56	-0.319626
5872.69	354.987	-0.324694
5894.51	204.8	-0.325153
5895.36	464.213	-0.322508
5926.7	382.293	-0.325414
5935.8	191.147	-0.324781
5946.91	177.493	-0.321166
5954.09	423.253	-0.32098
5954.58	204.8	-0.319489
5955.35	409.6	-0.324408
5956.88	314.027	0.00483172
5957.53	846.507	-0.325079
5958.41	764.587	-0.319452
5960.07	341.333	-0.00131661
5960.86	477.867	0.000397468
5962.31	191.147	-0.00206186
5966.98	204.8	-0.00274501
5967.75	764.587	-0.321713
5968.4	368.64	-0.322321
5969.55	314.027	-0.325029
5972.69	395.947	-0.32329
5974.76	546.133	-0.325017
5985.11	286.72	-0.0159235
5989.29	518.827	-0.00648369
6003.79	873.813	-0.324309
6004.5	327.68	-0.32257
6007.37	546.133	-0.322669
6008	286.72	-0.322135
6008.62	682.667	-0.321278
6011.6	300.373	-0.319738
6018.29	286.72	-0.319365
6029.05	314.027	-0.322446
6045.57	518.827	-0.324955
6048.63	423.253	-0.32534
6049.39	860.16	-0.318943
6051.71	300.373	-0.324284
6065.8	778.24	-0.32411
6068.51	218.453	-0.320818
6069.19	873.813	-0.321688
6070.09	177.493	-0.323862
6071.78	232.107	-0.312608
6077.98	750.933	-0.319365
6086.61	1583.79	-0.312857
6088	655.36	-0.312546
6088.82	327.68	-0.313937
6089.62	286.72	-0.31857
6090.95	450.56	-0.310956
6092.21	750.933	-0.000186313
6093.49	1228.8	0.00072041
6095.9	1092.27	-0.318558
6096.66	259.413	-0.315515
6097.37	491.52	-0.314968
6098.52	573.44	-0.310062
6099.2	354.987	-0.311826
6100.32	641.707	-0.315391
6102.01	368.64	-0.316707
6103.71	354.987	-0.313378
6106.22	423.253	-0.322272
6107.56	177.493	-0.320533
6108.05	559.787	-0.315813
6109.11	573.44	-0.311379
6111.16	709.973	-0.319229
6111.84	191.147	-0.320048
6112.96	1843.2	-0.315515
6114.44	450.56	-0.314111
6115.69	532.48	-0.316869
6118.86	3263.15	-0.323005
6121.59	286.72	-0.315515
6127.44	532.48	-0.000235996
6130.49	327.68	0.000621043
6139.97	300.373	-0.321601
6140.41	300.373	-0.322657
6143.85	232.107	-0.319614
6146.06	218.453	-0.309876
6148.63	559.787	-0.315714
6150.67	559.787	-0.319639
6155.04	122.88	0.000794935
6155.56	846.507	-0.324979
6156.27	409.6	-0.315552
6159.47	1160.53	-0.323241
6160.29	259.413	-0.322545
6162.61	163.84	-0.285543
6163.51	204.8	-0.323862
6178.03	245.76	-0.325042
6178.74	805.547	-0.323737
6202.23	218.453	-0.320433
6211.02	819.2	-0.316844
6212.77	450.56	-0.319465
6215.74	860.16	-0.322781
6216.37	191.147	-0.311838
6216.78	436.907	-0.312857
6222.79	218.453	-0.323501
6224.46	709.973	0.00186313
6225.98	696.32	-0.325365
6231.34	286.72	-0.311975
6247.12	737.28	-0.32483
6252.47	327.68	-0.316285
6258.1	1064.96	3.72626e-05
6265.77	669.013	-0.320582
6267.96	245.76	-0.32262
6268.58	368.64	-0.319614
6280.52	163.84	-0.32216
6282.07	1679.36	-0.309106
6284.48	505.173	-0.313726
6285.05	641.707	-0.313739
6285.81	696.32	-0.322334
6286.55	546.133	-0.322483
6287.32	286.72	-0.321166
6289.31	177.493	-0.320284
6289.94	273.067	-0.317502
6291.28	546.133	-0.324321
6297.34	259.413	-0.318757
6298.07	368.64	-0.316384
6298.65	450.56	-0.321551
6300.89	273.067	-0.323613
6303.24	600.747	-0.317837
6305.09	887.467	-0.319676
6305.94	669.013	-0.318136
6306.68	491.52	-0.320657
6308.59	518.827	-0.320756
6311.05	150.187	-0.308721
6312.68	518.827	-0.317303
6314.68	314.027	-0.317192
6322.79	177.493	-0.32247
6323.85	805.547	-0.322533
6324.67	532.48	-0.318707
6325.16	395.947	-0.325588
6328.9	177.493	-0.316074
6332.62	395.947	-0.321576
6333.14	327.68	-0.316198
6334.34	532.48	-0.322557
6343.68	286.72	-0.318322
6346.19	873.813	-0.317043
6347.34	300.373	-0.321365
6349.79	300.373	-0.322408
6354.41	914.773	-0.319055
6357.93	477.867	-0.319241
6360.58	314.027	-0.308286
6366.75	368.64	-0.317105
6368.42	778.24	-0.316409
6370.44	436.907	-0.320061
6371.01	423.253	-0.320582
6375.16	368.64	0.00151535
6380.87	204.8	-0.31821
6384.01	300.373	-0.319875
6384.64	819.2	-0.325538
6385.24	177.493	-0.321303
6387.97	559.787	-0.000658306
6389.28	218.453	0.00130419
6389.77	518.827	-0.000198734
6397.12	887.467	-0.000385047
6397.83	314.027	-0.00057136
6401.57	232.107	-0.313801
6405.2	573.44	-0.323613
6406.81	368.64	-0.315515
6409.46	696.32	-0.320868
6410.66	1051.31	-0.315006
6415.19	354.987	-0.31354
6416.31	600.747	-0.312683
6416.91	354.987	-0.312037
6417.38	300.373	-0.315925
6421.58	641.707	-0.312646
6422.73	1051.31	-0.31313
6423.82	559.787	-0.317204
6425.08	450.56	-0.30877
6425.84	477.867	-0.317962
6427.59	1105.92	-0.309006
6428.57	286.72	-0.305541
6432.94	477.867	-0.312807
6436.06	573.44	-0.312062
6439.39	204.8	-0.00280712
6439.91	491.52	-0.318508
6443.73	573.44	-0.322557
6444.68	1037.65	-0.318061
6445.48	218.453	-0.320409
6446.19	436.907	-0.322905
6454.73	641.707	-0.324979
6457.74	464.213	-0.318372
6458.61	204.8	-0.313813
6461.15	273.067	-0.324706
6461.61	436.907	-0.324396
6462.11	477.867	-0.317303
6463.53	477.867	-0.321974
6466.47	259.413	-0.321924
6467.65	327.68	-0.325489
6473.3	518.827	-0.321589
6476.11	259.413	-0.324681
6480.78	409.6	-0.323116
6483.6	300.373	-0.322433
6487.99	436.907	-0.322371
6493.78	518.827	-0.317701
6495.77	423.253	-0.31862
6502.87	573.44	-0.319266
6505.93	191.147	-0.310795
6506.7	942.08	-0.305752
6507.49	450.56	-0.305044
6510.55	204.8	-0.319639
6513.03	232.107	-0.314335
6520.43	245.76	-0.305603
6533.54	955.733	-0.301976
6535.31	2375.68	-0.320371
6539.08	150.187	-0.303901
6550.39	832.853	-0.325116
6551.7	614.4	-0.317328
6553.23	505.173	-0.323154
6565.16	232.107	0.00147808
6566.14	423.253	0.00322942
6566.53	177.493	-0.000397468
6567.4	150.187	-0.00435972
6589.98	150.187	0.00187555
6601.26	136.533	-0.318508
6606.53	204.8	-0.3237
6611.75	177.493	-0.325178
6619.75	395.947	-0.325215
6626.68	218.453	-0.31903
6627.99	327.68	-0.321899
6635.94	587.093	-0.318918
6640.99	177.493	-0.318844
6648.86	341.333	-0.312497
6649.51	819.2	-0.318396
6651.15	232.107	-0.315974
6654.37	559.787	-0.322433
6655.82	245.76	-0.319576
6672.39	464.213	-0.325526
6674.11	218.453	-0.321601
6674.58	600.747	-0.323973
6688.12	273.067	-0.319986
6689	423.253	-0.316943
6692.14	2416.64	-0.323961
6694.7	409.6	0.00163955
6695.88	477.867	-0.000335363
6706.36	423.253	-0.324483
6708.77	477.867	-0.32447
6724.74	505.173	-0.314223
6729.82	1488.21	-0.321738
6745.71	177.493	-0.316508
6747.27	805.547	-0.324545
6751.01	368.64	-0.319701
6753.9	150.187	-0.321129
6754.59	218.453	-0.306137
6756.94	395.947	-0.315378
6763.54	423.253	-0.322384
6768.95	341.333	-0.319229
6771.11	273.067	-0.322756
6774.28	532.48	-0.322706
6776.08	1051.31	-0.318359
6778.34	423.253	-0.324185
6779.11	1010.35	-0.315577
6792.11	273.067	-0.323787
6792.98	150.187	-0.320185
6796.61	464.213	-0.319974
6797.6	505.173	-0.323787
6799.64	628.053	-0.3198
6810.4	218.453	-0.321676
6823.26	150.187	-0.316757
6825.5	163.84	-0.309118
6831.97	286.72	-0.319713
6833.83	341.333	-0.316508
6834.57	409.6	-0.320073
6838.77	314.027	-0.322868
6839.4	791.893	-0.32211
6840.03	232.107	-0.318024
6841.7	300.373	-0.325427
6842.71	641.707	-0.323713
6864.96	341.333	-0.318098
6872.55	423.253	-0.319117
6882.03	245.76	-0.312149
6885.6	300.373	-0.314683
6885.91	136.533	-0.316372
6890.85	3017.39	-0.324035
6892.7	368.64	-0.323116
6893.77	477.867	-0.32375
6896.31	177.493	-0.324048
6900.62	354.987	-0.31672
6902.02	259.413	-0.325191
6906.44	163.84	-0.00115514
6916.79	354.987	-0.320968
6919.36	1242.45	-0.325029
6928.61	163.84	0.000360205
6932.44	682.667	0.000298101
6933.04	423.253	-0.000695568
6938.85	368.64	7.45252e-05
6939.97	587.093	-0.323439
6951.6	314.027	-0.320359
6954.53	232.107	-0.319999
6956.41	368.64	-0.322682
6970.28	382.293	-0.325141
7005.92	382.293	-0.324346
7018.45	505.173	-0.00115514
7021.76	150.187	0.00416099
7023.5	327.68	0.00650853
7025.8	354.987	0.00532855
7027.79	150.187	-0.000409889
7031.09	163.84	0.0296983
7033.2	232.107	-0.321887
7060.8	177.493	0.00306795
7067.03	436.907	0.00043473
7067.58	273.067	-2.48417e-05
7071.18	136.533	-0.322234
7072.93	327.68	-0.317018
7073.37	300.373	-0.321042
7075.55	232.107	-0.316223
7077.71	860.16	-0.323551
7087.65	191.147	0.0317229
7087.92	273.067	-0.323154
7092.67	150.187	-0.306286
7097.15	191.147	-0.32062
7099.55	382.293	-0.313826
7101.93	477.867	-0.318061
7102.64	628.053	-0.322346
7104.14	273.067	-0.314658
7104.63	450.56	-0.308249
7105.12	354.987	-0.313192
7105.64	191.147	-0.308981
7107.61	163.84	-0.296983
7112.17	218.453	-0.310609
7112.66	423.253	-0.313863
7123.91	559.787	-0.31867
7124.95	136.533	-0.3139
7126.56	286.72	-0.316422
7127	368.64	-0.325563
7128.42	464.213	-0.318682
7129.21	669.013	-0.320645
7131.17	778.24	-0.31749
7131.72	273.067	-0.314981
7132.18	477.867	-0.319837
7133.63	245.76	-0.319167
7136.63	669.013	-0.316807
7141.93	191.147	-0.307006
7144.55	750.933	-0.313503
7145.76	436.907	-0.31477
7146.68	423.253	-0.323924
7147.72	436.907	-0.314434
7151.63	273.067	-0.313552
7152.99	300.373	-0.303417
7155.42	163.84	0.0170414
7159.95	368.64	-0.314322
7162.14	395.947	-0.3061
7162.6	354.987	-0.324234
7163.12	327.68	-0.322955
7163.78	914.773	-0.311801
7168.88	163.84	-0.323228
7184.69	518.827	-0.00136629
7208.34	1843.2	-0.324408
7212.38	341.333	-0.318595
7212.9	218.453	-0.323886
7263.8	641.707	-0.320856
7268.88	273.067	-0.321526
7279.28	218.453	-0.318036
7280.57	819.2	-0.3237
7281.61	628.053	-0.314683
7282.56	764.587	-0.317564
7283.65	641.707	-0.312223
7284.61	218.453	-0.314471
7285.35	395.947	-0.313279
7286.36	163.84	-0.318198
7286.96	559.787	-0.315068
7295.45	1843.2	-0.323862
7296.68	259.413	-0.321825
7297.09	204.8	-0.325489
7300.53	669.013	-0.32062
7303.15	750.933	-0.324855
7303.81	491.52	0.000409889
7304.22	259.413	-0.322595
7305.34	177.493	0.00171408
7307.14	546.133	-0.3218
7308.89	696.32	-0.312521
7310.69	300.373	-0.321191
7313.04	341.333	-0.321638
7313.47	382.293	-0.324582
7316.64	177.493	-0.320732
7321.5	928.427	-0.000956407
7323.44	191.147	-0.00288164
7324.26	600.747	-0.000173892
7328.11	641.707	0.000161471
7330.4	341.333	0.00216123
7331.14	218.453	-0.317241
7336.63	368.64	-0.316595
7337.48	559.787	-0.321613
7339.03	191.147	-0.000894302
7340.15	559.787	0.000260838
7341.9	641.707	-0.318968
7348.56	887.467	0.000111788
7350.06	341.333	-0.00207428
7350.83	368.64	-0.313714
7351.35	327.68	-0.324346
7352.25	969.387	0.000558939
7354.16	505.173	-0.316322
7355.36	1460.91	-0.325178
7356.56	259.413	-0.321949
7358.12	259.413	-0.320197
7360.44	122.88	-0.318111
7362.73	163.84	-0.322719
7363.55	341.333	-0.31934
7364.18	286.72	-0.319862
7367.19	737.28	-0.325576
7371.14	518.827	-0.324768
7382.26	737.28	-0.321688
7450.31	218.453	-0.00141598
7451.89	382.293	-0.00105577
7454.18	395.947	-0.000596201
7459.43	846.507	-0.323477
7460.74	259.413	-0.315055
7463.82	559.787	-0.321688
7467.05	368.64	0.000372626
7470.87	395.947	-0.000807356
7487.44	1187.84	-0.323278
7488.51	669.013	-0.322843
7490.37	409.6	0.00498077
7498.42	273.067	-0.323526
7498.69	163.84	-0.319688
7500.88	245.76	-0.319974
7501.73	163.84	-0.321253
7502.46	395.947	-0.320856
7504.21	245.76	-0.315167
7506.91	491.52	-0.318123
7511.06	518.827	-0.317365
7516.28	764.587	-0.317688
7517.64	723.627	-0.317887
7518.3	314.027	-0.30959
7538.23	245.76	-0.319999
7539.11	286.72	-0.319527
7542.06	286.72	-0.322582
7555.55	395.947	-0.325091
7556.94	273.067	-0.321166
7557.62	696.32	-0.316856
7559.18	1133.23	-0.323129
7560.76	709.973	-0.324445
7562.67	873.813	-0.318235
7564.34	764.587	-0.311006
7567.53	1515.52	-0.316993
7568.49	204.8	-0.311664
7570.21	177.493	-0.294586
7571.71	491.52	-0.30369
7572.23	259.413	-0.300374
7572.61	204.8	-0.314124
7574.36	819.2	-0.306013
7575.4	1010.35	-0.303293
7576.71	1529.17	-0.294697
7585.83	382.293	0.000583781
7590.12	286.72	-0.308124
7596.21	641.707	-0.30923
7596.7	218.453	-0.00111788
7597.93	505.173	-0.000372626
7610.46	177.493	-0.320421
7610.76	204.8	-0.319253
7620.04	382.293	-0.321998
7623.79	232.107	-0.321887
7625.86	1693.01	-0.315217
7630.78	791.893	-0.307516
7632.31	532.48	-0.313316
7633.37	191.147	-0.318496
7635.8	204.8	-0.311403
7639.38	464.213	-0.316707
7644.38	368.64	-0.318098
7647.43	491.52	-0.318881
7654.45	245.76	-0.31944
7658.08	354.987	-0.319937
7660.1	450.56	-0.32288
7661.39	259.413	-0.319489
7662.67	518.827	-0.316496
7663.24	409.6	-0.323613
7664.8	1228.8	-0.31277
7667.07	3263.15	-0.318086
7669.09	232.107	-0.309987
7669.72	382.293	-0.311466
7670.02	150.187	0.00224818
7672.86	232.107	-0.306994
7673.48	409.6	-0.318781
7673.95	436.907	-0.306112
7675.34	286.72	-0.315564
7681.43	709.973	-0.318173
7685.12	464.213	-0.319191
7693.94	327.68	-0.322334
7694.29	368.64	0.00175134
7695.3	409.6	-0.323166
7696.18	1310.72	-0.325538
7698.91	505.173	-0.323154
7699.48	327.68	-0.315987
7699.94	368.64	-0.315527
7708.63	204.8	0.000360205
7710.18	423.253	-0.321427
7712.53	382.293	0.000186313
7714.31	218.453	0.00598686
7716.19	423.253	-0.318943
7720.97	218.453	-0.307913
7721.6	259.413	-0.313366
7725.04	2280.11	-0.317341
7731.21	327.68	-0.316471
7736.54	300.373	-0.320297
7736.97	436.907	-0.316782
7737.44	505.173	-0.315763
7738.23	300.373	-0.312037
7738.72	450.56	-0.307006
7740.06	273.067	-0.308683
7741.01	464.213	-0.312261
7742.98	232.107	-0.318806
7749.15	395.947	-0.314894
7751.17	682.667	-0.315478
7751.85	395.947	-0.320893
7752.62	450.56	-0.318781
7754.04	696.32	-0.313962
7754.89	832.853	-0.319937
7756.31	628.053	-0.314049
7757.67	709.973	-0.310845
7758.22	354.987	-0.310484
7758.65	341.333	-0.318049
7763.68	218.453	-0.316223
7764.28	163.84	-0.320471
7777.5	232.107	-0.315304
7779.95	573.44	-0.319055
7781.18	1419.95	-0.320024
7782.44	177.493	-0.323949
7782.96	669.013	-0.321725
7786.37	573.44	-0.32452
7791.83	232.107	-0.324657
7792.16	191.147	-0.323688
7800.98	354.987	-0.000782514
7804.04	273.067	-0.316782
7805.54	300.373	0.0258975
7811.82	382.293	0.0103714
7812.17	150.187	-0.32298
7816.43	245.76	0.000211155
7817.72	969.387	0.000447151
7819.36	300.373	-0.322644
7823.21	873.813	-0.319179
7824.05	245.76	-0.319775
7824.44	314.027	-0.319788
7825.39	191.147	-0.320359
7826.02	546.133	-0.321949
7828.18	327.68	-0.321899
7829.19	423.253	-0.322148
7830.36	368.64	-0.316968
7831.73	286.72	-0.318918
7832.19	354.987	-0.321514
7833.83	314.027	-0.322123
7836.45	436.907	-0.313888
7838.2	532.48	-0.319887
7839.7	778.24	-0.315776
7841.01	955.733	-0.318434
7843.71	423.253	-0.312347
7848.06	382.293	-0.322644
7852.86	546.133	-0.315651
7855.89	409.6	-0.316061
7856.71	273.067	-0.31149
7857.89	300.373	-0.308174
7858.9	409.6	-0.316496
7859.47	245.76	-0.310323
7859.74	177.493	-0.315887
7860.18	505.173	-0.31667
7861.6	368.64	-0.3237
7866.95	436.907	-0.317987
7867.91	395.947	-0.323203
7878.17	273.067	-0.318682
7879.32	532.48	-0.32021
7881.31	409.6	-0.321266
7882.05	600.747	-0.319825
7888.5	464.213	-0.313291
7891.12	614.4	-0.317341
7891.91	737.28	-0.323427
7892.81	409.6	-0.319427
7893.85	655.36	-0.320433
7894.64	354.987	-0.321862
7895.6	314.027	-0.319291
7900.51	232.107	-0.315068
7901.58	696.32	-0.313428
7908.32	1802.24	-0.323713
7909.6	709.973	-0.321415
7910.21	341.333	-0.317614
7910.75	218.453	-0.309913
7911.6	232.107	-0.32247
7921.78	191.147	-0.322297
7928.15	163.84	0.00431004
7932.46	505.173	-0.325576
7933.25	546.133	-0.324507
7934.15	327.68	-0.32252
7946.82	354.987	-0.321626
7990.21	955.733	-0.000645885
7997.31	1501.87	-0.325352
8006.63	204.8	-0.321104
8037.84	259.413	-0.323613
8055.61	300.373	0.00798662
8056.16	314.027	0.0037511
8057.63	614.4	0.000943986
8058.4	218.453	0.000322942
8060.28	464.213	-0.323713
8064.57	232.107	-0.314919
8066.24	314.027	-0.319812
8069.92	218.453	-0.319427
8070.82	819.2	-0.316881
8071.78	409.6	-0.315639
8072.13	191.147	-0.314596
8072.76	464.213	-0.320558
8073.39	518.827	-0.316682
8075.47	368.64	-0.32021
8078.88	778.24	-0.31826
8079.86	464.213	-0.31898
8080.44	600.747	-0.315974
8081.47	573.44	-0.313912
8083.33	436.907	-0.321526
8084.42	409.6	-0.318247
8085.05	614.4	-0.324917
8086.47	450.56	-0.322023
8087.81	286.72	-0.322272
8089.28	832.853	-0.317527
8091.22	600.747	-0.314968
8091.9	218.453	-0.32144
8092.23	259.413	-0.317005
8092.89	491.52	-0.318471
8094.39	259.413	-0.321613
8096.03	232.107	-0.314223
8096.6	791.893	-0.315167
8100.4	628.053	-0.324657
8101.11	232.107	-0.319775
8102.61	273.067	-0.316695
8103.21	368.64	-0.2962
8103.62	382.293	-0.318719
8104	204.8	-0.318906
8105.75	395.947	-0.323576
8110.83	327.68	-0.321725
8114.43	314.027	-0.32062
8117.74	2034.35	-0.320719
8119.98	259.413	0.000732831
8120.38	327.68	0.00145324
8121.53	232.107	-0.00154019
8156.27	409.6	-0.315925
8163.09	354.987	-0.319651
8182.94	273.067	-0.27942
8183.87	122.88	-0.00259596
8185.54	778.24	-0.274451
8196.82	368.64	-0.315229
8197.64	300.373	-0.315887
8201.92	737.28	-0.316335
8208.53	1406.29	-0.312546
8211.1	232.107	-0.317452
8211.62	286.72	-0.318819
8212.16	600.747	-0.32416
8224.67	901.12	-0.318384
8227.75	395.947	-0.320707
8228.66	477.867	-0.321241
8231.28	778.24	-0.323203
8231.93	423.253	-0.312497
8233.05	218.453	-0.312795
8233.38	245.76	-0.314869
8235.1	341.333	-0.325402
8236.6	314.027	-0.313391
8242.15	655.36	-0.323775
8244.33	395.947	-0.315378
8245.48	587.093	-0.31159
8245.91	232.107	-0.00072041
8246.98	395.947	-0.000422309
8258.75	368.64	-0.313527
8259.46	395.947	-0.313888
8260.6	382.293	-0.311689
8261.12	327.68	-0.312894
8264.26	232.107	-0.314173
8268.93	368.64	-0.307752
8269.73	928.427	-0.315341
8273.14	805.547	-0.317192
8276.47	628.053	-0.324271
8282.56	1078.61	-0.324893
8292.55	819.2	-0.000161471
8293.32	573.44	-0.000447151
8294.08	532.48	-0.000546518
8298.1	273.067	-0.320235
8303.04	218.453	-0.320135
[truncated: 8,006 more rows]
