# Supplementary material for: Analysis of the Velocity Distribution in Partially-Filled Circular Pipe Employing the Principle of Maximum Entropy
Source: PLoS One. 2016 Mar 17;11(3):e0151578. doi: 10.1371/journal.pone.0151578 (PMC4795656; doi:10.1371/journal.pone.0151578)
Supplement: S2 File — (XLS) [file pone.0151578.s007.xls]

## Sheet: measured data
D=24mm; depth ratio:70%; Two-demensional velocity distribution
In x and y axis,the measuring step length is 1 millimeter.
The symbol"-" only represent direction.
coordinate(mm)	x=-12	x=-11	x=-10	x=-9	x=-8	x=-7	x=-6	x=-5	x=-4	x=-3	x=-2	x=-1	x=0	x=1	x=2	x=3	x=4	x=5	x=6	x=7	x=8	x=9	x=10	x=11	x=12
17		0	0.17786	0.252581	0.260371	0.265021	0.269841	0.276447	0.280928	0.282468	0.285901	0.288593	0.294663	0.288593	0.285901	0.282468	0.280928	0.276447	0.269841	0.265021	0.250371	0.246581	0.17786	0
16		0.0928792	0.206738	0.256046	0.265901	0.272468	0.278842	0.282645	0.287724	0.291021	0.296977	0.299919	0.300983	0.299919	0.292977	0.291021	0.287724	0.282645	0.274842	0.272468	0.262901	0.256046	0.206738	0.0928792
15		0.140754	0.221667	0.269336	0.277885	0.28517	0.287076	0.295094	0.29761	0.303057	0.308168	0.31067	0.311131	0.31067	0.304168	0.303057	0.29661	0.295094	0.287076	0.28517	0.274885	0.269336	0.221667	0.140754
14		0.149099	0.230875	0.27837	0.288065	0.295095	0.298213	0.305531	0.308182	0.313573	0.318117	0.318718	0.319878	0.318718	0.318117	0.313573	0.308182	0.305531	0.298213	0.295095	0.284165	0.27837	0.230875	0.149099
13		0.15055	0.235667	0.281996	0.292224	0.300116	0.304358	0.310186	0.312089	0.317465	0.321591	0.324567	0.325065	0.324567	0.321591	0.317465	0.312089	0.310186	0.304358	0.300116	0.291224	0.281996	0.235667	0.15055
12	0	0.14576	0.236764	0.282373	0.293928	0.30166	0.309054	0.314504	0.31633	0.322194	0.324993	0.327791	0.329438	0.327791	0.324993	0.322194	0.31633	0.314504	0.309054	0.30166	0.293728	0.282373	0.236764	0.14576	0
11		0.13414	0.233601	0.280161	0.293696	0.303113	0.310168	0.315616	0.319546	0.324	0.327533	0.330182	0.331685	0.330182	0.327533	0.324	0.319546	0.315616	0.310168	0.303113	0.293696	0.280161	0.233601	0.13414
10		0.113332	0.226352	0.276539	0.291041	0.301888	0.309596	0.315971	0.321169	0.324684	0.328093	0.331015	0.332277	0.331015	0.328093	0.324684	0.321169	0.315971	0.309596	0.301888	0.291541	0.276539	0.226352	0.113332
9		0.0756868	0.213694	0.268126	0.285457	0.298436	0.308298	0.313494	0.318332	0.323142	0.327258	0.329667	0.33109	0.329667	0.327258	0.323142	0.318332	0.313494	0.308298	0.298436	0.290457	0.268126	0.213694	0.0756868
8		0.069334	0.192973	0.254705	0.276305	0.292206	0.304289	0.309079	0.317791	0.321369	0.323313	0.326618	0.327602	0.326618	0.323313	0.321369	0.317791	0.309079	0.304289	0.292206	0.282305	0.254705	0.192973	0.069334
7		0	0.156291	0.233551	0.262326	0.28253	0.297593	0.302035	0.313076	0.316432	0.319221	0.321427	0.322769	0.321427	0.319221	0.316432	0.313076	0.302035	0.297593	0.28353	0.271326	0.233551	0.156291	0
6			0.0690927	0.196664	0.240756	0.268122	0.287522	0.291659	0.305766	0.308922	0.311564	0.313673	0.31697	0.313673	0.311564	0.308922	0.305766	0.291659	0.287522	0.269122	0.260756	0.196664	0.0690927
5			0	0.0927513	0.203519	0.246193	0.272774	0.276635	0.29515	0.298118	0.300617	0.302625	0.30787	0.302625	0.300617	0.298118	0.29515	0.276635	0.272774	0.247193	0.213519	0.0927513	0
4				0	0.0979822	0.208598	0.240536	0.25413	0.2699	0.272684	0.285034	0.28693	0.293112	0.28693	0.285034	0.272684	0.2699	0.25413	0.240536	0.218598	0.117982	0
3					0	0.116975	0.202604	0.225887	0.237165	0.24275	0.246932	0.258692	0.269789	0.258692	0.246932	0.24275	0.237165	0.225887	0.202604	0.116975	0
2						0	0.10168	0.123316	0.208637	0.210962	0.227911	0.234471	0.245437	0.234471	0.227911	0.210962	0.208637	0.123316	0.10168	0
1							0	0	0.102631	0.120077	0.140351	0.163172	0.1825	0.163172	0.140351	0.120077	0.102631	0	0
0(wall)									0	0	0	0	0	0	0	0	0
